# Supplementary material for: Postmastectomy Radiotherapy Improves Disease-Free Survival of High Risk of Locoregional Recurrence Breast Cancer Patients with T1-2 and 1 to 3 Positive Nodes
Source: PLoS One. 2015 Mar 17;10(3):e0119105. doi: 10.1371/journal.pone.0119105 (PMC4364521; doi:10.1371/journal.pone.0119105)
Supplement: S1 Dataset — (XLS) [file pone.0119105.s001.xls]

## Sheet: Sheet1
姓名	年龄	是否死亡	是否复发	是否转移	是否无病生存	月经	T	N	腋窝淋巴结清扫数目	脉管	放疗	分子亚型	个数分级1	危险因素	危险因素分组
38	0		0	0	0	1	2	1	10	0	1	2	2	2	2
45	0		0	0	0	1	2	1	11	0	0	4	2	2	2
38	0		0	0	0	1	2	1	11	0	0	1	2	2	2
36	0		0	0	0	1	2	1	12	0	0	1	2	2	2
50	0		0	0	0	1	2	1	13	0	0	1	2	2	2
40	0		0	0	0	1	2	1	16	1	0	3	2	3	2
61	0		0	0	0	1	1	1	15	0	0	1	1	0	1
49	0		0	0	0	1	2	1	22	0	0	2	2	2	2
43	0		0	0	0	1	2	1	25	0	0	3	2	3	2
50	0		0	0	0	1	2	1	30	0	0	3	1	2	2
32	0		0	0	0	1	2	1	18	0	0	1	2	2	2
46	0		0	0	0	1	1	1	36	0	0	4	1	0	1
40	0		0	0	0	1	1	1	16	1	0	1	2	1	1
25	0		0	0	0	1	2	1	27	0	0	1	2	2	2
33	0		0	0	0	1	1	1	20	0	0	4	1	0	1
42	0		0	0	0	1	2	1	34	0	0	1	2	2	2
45	0		0	0	0	1	1	1	15	0	0	2	1	0	1
47	0		0	0	0	1	1	1	11	0	0	1	1	0	1
49	0		0	0	0	1	2	1	15	0	0	1	2	2	2
42	0		0	0	0	1	2	1	15	0	0	1	2	2	2
40	0		0	0	0	1	2	1	22	0	0	1	2	2	2
36	0		0	0	0	1	2	1	17	0	0	3	2	3	2
34	0		0	0	0	1	1	1	21	0	0	1	1	0	1
43	0		0	0	0	1	2	1	24	0	0	1	1	1	1
50	0		0	0	0	1	2	1	13	0	0	4	2	2	2
40	0		0	0	0	1	1	1	16	0	0	1	2	1	1
32	0		0	0	0	1	1	1	15	0	1	1	2	1	1
51	0		0	0	0	1	1	1	15	0	0	2	1	0	1
49	0		0	0	0	1	1	1	13	0	0	4	1	0	1
32	0		0	0	0	1	2	1	15	0	0	1	1	1	1
32	0		0	0	0	1	1	1	12	0	0	4	1	0	1
44	0		0	0	0	1	2	1	13	0	0	1	2	2	2
38	0		0	0	0	1	1	1	25	0	0	1	1	0	1
49	0		0	0	0	1	2	1	10	0	0	2	1	1	1
33	0		0	0	0	1	2	1	15	0	0	1	2	2	2
50	0		0	0	0	1	1	1	13	0	0	2	2	1	1
41	0		0	0	0	1	2	1	16	0	0	1	1	1	1
42	0		0	0	0	1	2	1	17	0	0	1	2	2	2
38	0		0	0	0	1	2	1	11	0	0	1	1	1	1
35	0		0	0	0	1	2	1	21	0	0	2	1	1	1
36	0		0	0	0	1	2	1	27	0	0	1	1	1	1
48	0		0	0	0	1	2	1	20	0	0	1	2	2	2
49	0		0	0	0	1	1	1	15	0	0	4	1	0	1
50	0		0	0	0	1	2	1	16	0	0	1	2	2	2
51	0		0	0	0	1	2	1	13	0	1	2	1	1	1
38	0		0	0	0	1	2	1	10	0	0	3	2	3	2
26	0		0	1	1	1	2	1	18	1	0	1	2	2	2
39	0		0	0	0	1	2	1	10	0	1	2	2	2	2
45	0		0	0	0	1	2	1	17	0	0	1	2	2	2
39	0		0	0	0	1	2	1	10	0	1	1	2	2	2
50	0		0	0	0	1	2	1	14	0	0	2	2	2	2
41	0		0	0	0	1	1	1	15	0	0	1	1	0	1
50	0		0	0	0	1	1	1	15	0	0	1	1	0	1
40	0		0	0	0	1	2	1	22	0	1	1	2	2	2
42	0		0	0	0	1	2	1	13	0	0	1	2	2	2
42	0		0	0	0	1	1	1	20	1	0	1	1	0	1
43	0		0	0	0	1	2	1	17	0	0	1	1	1	1
58	0		0	0	0	1	2	1	14	0	0	1	2	2	2
47	0		0	0	0	1	2	1	14	0	0	1	1	1	1
45	0		0	0	0	1	1	1	25	0	0	1	1	0	1
39	0		0	0	0	1	2	1	18	0	0	1	2	2	2
50	0		0	0	0	1	2	1	24	0	0	1	1	1	1
42	0		0	0	0	1	2	1	14	0	0	1	1	1	1
50	0		0	0	0	1	2	1	11	0	0	3	2	3	2
36	0		0	0	0	1	2	1	14	0	0	1	2	2	2
44	0		0	0	0	1	1	1	31	0	0	4	1	0	1
34	0		0	0	0	1	2	1	12	0	0	2	2	2	2
49	0		0	0	0	1	1	1	12	0	0	1	1	0	1
41	0		0	0	0	1	1	1	11	0	0	1	1	0	1
29	0		0	0	0	1	2	1	26	0	0	3	2	3	2
56	0		0	0	0	1	2	1	17	0	0	4	2	2	2
48	0		0	0	0	1	2	1	12	0	0	3	2	3	2
44	0		0	0	0	1	2	1	11	0	0	1	1	1	1
42	0		0	0	0	1	2	1	14	0	0	1	1	1	1
45	0		0	0	0	1	2	1	18	0	0	3	2	3	2
36	0		0	0	0	1	1	1	19	0	0	1	2	1	1
45	0		0	0	0	1	2	1	21	0	0	1	2	2	2
34	0		0	0	0	1	2	1	22	0	0	1	1	1	1
48	0		1	0	1	1	2	1	15	0	0	3	1	2	2
53	0		0	0	0	1	1	1	42	0	0	1	2	1	1
32	0		0	0	0	1	2	1	23	0	0	1	1	1	1
43	0		0	0	0	1	2	1	19	0	1	3	2	3	2
32	0		0	0	0	1	2	1	20	0	0	1	1	1	1
36	0		0	0	0	1	2	1	13	0	0	1	1	1	1
50	1		1	1	1	1	2	1	14	0	0	3	1	2	2
52	0		0	0	0	1	1	1	15	0	0	1	1	0	1
46	0		0	0	0	1	2	1	18	0	0	2	2	2	2
43	0		0	0	0	1	2	1	19	0	0	2	1	1	1
40	0		0	0	0	1	1	1	12	0	1	1	2	1	1
65	0		0	0	0	1	2	1	28	0	1	1	1	1	1
43	0		0	0	0	1	1	1	25	0	0	1	1	0	1
54	0		0	0	0	1	2	1	14	0	0	1	2	2	2
52	0		0	0	0	1	1	1	26	0	0	1	2	1	1
42	0		0	0	0	1	1	1	14	0	0	1	2	1	1
30	0		0	0	0	1	2	1	19	0	0	1	2	2	2
49	0		0	0	0	1	2	1	19	0	0	1	2	2	2
37	0		0	0	0	1	1	1	17	0	0	4	2	1	1
29	0		0	0	0	1	1	1	17	0	0	4	1	0	1
41	0		0	0	0	1	1	1	21	0	0	1	1	0	1
43	0		0	0	0	1	2	1	17	0	0	1	2	2	2
45	0		0	0	0	1	1	1	13	0	0	1	1	0	1
49	0		0	0	0	1	1	1	25	1	0	4	2	1	1
43	0		0	0	0	1	2	1	14	0	0	3	2	3	2
51	0		0	0	0	1	2	1	21	0	0	1	1	1	1
46	0		0	0	0	1	1	1	17	0	0	1	2	1	1
41	0		0	0	0	1	2	1	10	0	0	1	1	1	1
49	0		1	0	1	1	2	1	11	0	0	4	2	2	2
41	0		0	0	0	1	2	1	16	0	0	4	1	1	1
39	0		0	0	0	1	2	1	19	0	0	4	2	2	2
50	0		0	0	0	1	2	1	14	0	0	3	1	2	2
37	0		0	0	0	1	1	1	21	0	0	2	1	0	1
35	0		0	0	0	1	2	1	16	0	0	1	2	2	2
42	0		0	0	0	1	2	1	19	0	0	4	1	1	1
32	0		0	0	0	1	1	1	10	0	0	1	2	1	1
34	0		0	0	0	1	1	1	22	0	0	1	1	0	1
25	0		0	0	0	1	2	1	20	0	0	2	1	1	1
27	0		0	0	0	1	1	1	22	0	0	4	1	0	1
45	0		0	0	0	1	2	1	13	0	0	1	1	1	1
48	0		0	0	0	1	2	1	17	0	0	1	2	2	2
45	0		0	0	0	1	2	1	17	0	0	2	1	1	1
45	0		0	0	0	1	2	1	13	1	0	1	2	2	2
37	0		0	0	0	1	2	1	13	0	0	1	2	2	2
42	0		0	0	0	1	1	1	27	1	0	1	2	1	1
38	0		0	0	0	1	1	1	20	0	0	1	2	1	1
43	0		0	1	1	1	1	3	11	0	0	3	1	1	1
32	0		0	1	1	1	1	1	10	0	1	1	2	1	1
28	0		0	0	0	1	1	1	12	0	0	2	2	1	1
43	0		0	0	0	1	2	1	25	0	0	1	1	1	1
43	0		0	0	0	1	2	1	25	0	0	1	1	1	1
48	0		0	0	0	1	2	1	13	0	0	3	2	3	2
37	0		0	0	0	1	2	1	14	0	0	1	1	1	1
37	0		0	0	0	1	2	1	21	0	0	2	1	1	1
49	0		0	0	0	1	1	1	29	0	0	1	1	0	1
41	0		0	0	0	1	1	1	16	0	0	1	1	0	1
37	0		0	0	0	1	2	1	11	0	0	1	1	1	1
35	0		0	0	0	1	2	1	16	0	0	1	1	1	1
37	0		0	0	0	1	2	1	29	0	0	3	1	2	2
51	0		0	0	0	1	1	1	17	0	0	1	1	0	1
46	0		0	0	0	1	2	1	18	0	1	2	2	2	2
43	0		0	0	0	1	2	1	13	0	0	1	1	1	1
35	0		0	0	0	1	1	1	34	0	0	1	2	1	1
49	0		0	0	0	1	2	1	22	0	0	3	1	2	2
36	0		0	1	1	1	2	1	17	0	0	2	2	2	2
42	0		0	0	0	1	2	1	13	0	0	2	2	2	2
49	0		0	0	0	1	2	1	25	0	0	2	2	2	2
32	0		0	0	0	1	2	1	27	0	0	2	2	2	2
43	0		0	0	0	1	2	1	19	0	1	4	2	2	2
32	0		0	0	0	1	2	1	17	0	0	3	2	3	2
46	0		0	0	0	1	2	1	23	0	0	1	2	2	2
40	0		0	0	0	1	2	1	21	0	0	1	2	2	2
44	0		0	0	0	1	2	1	12	0	1	2	1	1	1
27	0		0	0	0	1	2	1	30	0	0	1	2	2	2
38	0		0	1	1	1	2	1	19	0	0	1	2	2	2
42	0		0	0	0	1	2	1	16	0	0	1	2	2	2
43	0		0	0	0	1	1	1	18	0	0	1	1	0	1
33	0		0	0	0	1	1	1	12	0	1	3	2	2	2
43	0		0	0	0	1	2	1	11	0	0	1	2	2	2
31	0		0	0	0	1	1	1	15	0	0	3	1	1	1
38	0		0	0	0	1	1	1	16	0	0	1	2	1	1
32	0		0	0	0	1	2	1	17	0	1	2	2	2	2
37	0		0	0	0	1	1	1	15	0	0	2	2	1	1
43	0		0	0	0	1	2	1	15	0	0	1	2	2	2
33	0		0	0	0	1	2	1	13	0	0	1	2	2	2
48	0		0	0	0	1	1	1	19	0	0	1	1	0	1
41	0		0	0	0	1	2	1	12	0	0	2	1	1	1
35	0		0	1	1	1	2	1	16	0	0	1	1	1	1
33	0		0	0	0	1	2	1	10	0	0	1	1	1	1
35	1		1	1	1	1	2	1	20	0	0	3	1	2	2
50	0		0	0	0	1	2	1	20	0	0	4	2	2	2
48	0		0	0	0	1	1	1	17	0	1	2	2	1	1
39	0		0	0	0	1	2	1	14	0	0	1	2	2	2
45	0		0	1	1	1	2	1	12	0	0	2	1	1	1
44	0		1	0	1	1	2	1	10	0	0	1	1	1	1
43	0		0	0	0	1	2	1	11	0	0	1	2	2	2
50	0		0	0	0	1	2	1	15	0	0	1	2	2	2
35	0		0	0	0	1	2	1	20	0	0	2	1	1	1
46	0		0	0	0	1	1	1	13	0	0	1	2	1	1
48	0		0	0	0	1	2	1	17	0	0	1	2	2	2
48	0		0	0	0	1	2	1	18	0	0	2	1	1	1
43	0		0	0	0	1	2	1	10	0	1	2	1	1	1
44	1		1	1	1	1	2	1	15	0	0	1	2	2	2
48	0		0	0	0	1	2	1	13	1	1	2	2	2	2
33	0		0	0	0	1	2	1	11	0	0	2	1	1	1
42	0		0	0	0	1	1	1	19	0	0	2	2	1	1
41	0		0	0	0	1	2	1	19	0	0	2	1	1	1
42	0		0	0	0	1	2	1	19	0	0	2	1	1	1
39	0		0	0	0	1	1	1	10	0	1	3	2	2	2
39	0		0	0	0	1	2	1	10	0	1	4	2	2	2
34	0		0	0	0	1	2	1	18	0	1	3	1	2	2
49	0		0	0	0	1	2	3	15	0	0	1	2	2	2
50	0		0	0	0	1	2	1	13	0	0	2	2	2	2
35	0		0	0	0	1	1	1	34	0	0	3	2	2	2
48	0		1	0	1	1	2	1	10	0	1	3	2	3	2
44	0		0	0	0	1	1	1	17	0	0	1	1	0	1
40	0		1	1	1	1	2	1	11	0	0	2	2	2	2
49	0		0	0	0	1	1	1	10	0	0	2	1	0	1
48	0		0	0	0	1	1	1	18	0	0	1	1	0	1
49	0		0	0	0	1	2	1	13	0	0	1	2	2	2
49	0		0	0	0	1	2	1	18	0	0	1	1	1	1
40	0		0	0	0	1	2	1	35	0	0	1	1	1	1
51	0		0	0	0	1	2	1	11	0	0	3	1	2	2
42	0		0	0	0	1	2	1	19	0	1	1	1	1	1
43	0		0	0	0	1	2	1	17	0	0	2	2	2	2
45	0		1	0	1	1	2	1	10	0	0	3	2	3	2
33	0		0	0	0	1	2	1	10	0	0	1	1	1	1
39	0		0	0	0	1	1	1	13	0	0	1	2	1	1
49	0		0	1	1	1	2	1	19	0	0	4	1	1	1
33	0		0	0	0	1	2	1	15	0	1	2	2	2	2
33	0		0	0	0	1	2	1	15	0	1	1	2	2	2
32	0		0	0	0	1	2	1	14	0	0	1	2	2	2
50	0		0	0	0	1	2	1	20	0	0	1	1	1	1
38	0		0	0	0	1	2	1	22	0	0	3	2	3	2
38	0		0	0	0	1	2	1	15	0	0	1	1	1	1
36	0		0	0	0	1	1	1	12	0	0	1	1	0	1
42	0		0	0	0	1	2	1	14	0	0	1	2	2	2
36	0		0	0	0	1	2	1	18	0	0	1	2	2	2
47	0		0	1	1	1	2	1	13	0	0	1	2	2	2
41	0		0	0	0	1	1	1	11	0	0	2	1	0	1
43	0		0	0	0	1	2	1	21	0	0	1	2	2	2
47	0		0	0	0	1	1	1	20	0	0	1	1	0	1
45	0		0	1	1	1	2	1	12	0	0	4	1	1	1
36	0		0	0	0	1	1	1	10	0	0	1	1	0	1
38	0		0	0	0	1	1	1	15	0	0	4	2	1	1
47	0		0	0	0	1	2	1	17	0	1	1	2	2	2
39	0		0	0	0	1	2	1	15	0	0	1	2	2	2
32	0		1	1	1	1	2	1	12	1	0	1	1	1	1
47	0		0	0	0	1	2	1	21	0	0	1	1	1	1
46	0		0	0	0	1	2	1	13	0	0	1	2	2	2
38	0		0	0	0	1	2	1	11	0	0	1	1	1	1
51	0		1	0	1	1	2	1	11	0	0	1	2	2	2
29	0		0	0	0	1	2	1	16	0	0	1	1	1	1
43	0		0	0	0	1	2	1	21	0	0	1	2	2	2
49	0		0	0	0	1	2	1	14	0	0	1	1	1	1
45	0		0	0	0	1	2	1	22	0	0	2	1	1	1
41	0		0	0	0	1	1	1	13	0	0	1	1	0	1
51	0		0	0	0	1	1	1	10	0	0	1	1	0	1
41	0		0	0	0	1	2	1	18	0	0	2	2	2	2
43	0		1	0	1	1	2	1	21	0	0	1	2	2	2
34	0		0	0	0	1	2	1	20	0	1	2	2	2	2
34	0		0	0	0	1	2	1	20	0	1	1	2	2	2
48	0		0	0	0	1	1	1	21	0	0	3	2	2	2
44	0		0	0	0	1	1	1	13	0	0	1	2	1	1
40	0		0	0	0	1	2	1	24	1	1	1	2	2	2
40	0		0	0	0	1	2	1	12	0	0	2	1	1	1
39	0		0	0	0	1	1	1	25	0	1	2	2	1	1
51	0		0	0	0	1	2	1	23	0	1	1	2	2	2
36	0		0	0	0	1	2	1	10	0	0	2	1	1	1
37	0		0	0	0	1	1	1	15	0	0	1	1	0	1
47	0		0	0	0	1	2	1	14	0	0	4	1	1	1
52	0		0	0	0	1	2	1	14	0	0	3	2	3	2
42	0		0	0	0	1	1	1	20	0	0	2	1	0	1
38	0		0	0	0	1	2	1	10	0	1	1	2	2	2
46	0		0	0	0	1	2	1	13	0	0	2	2	2	2
42	0		0	0	0	1	2	1	15	0	0	1	2	2	2
30	0		1	0	1	1	1	1	18	0	0	3	2	2	2
47	0		0	0	0	1	2	1	11	0	0	3	2	3	2
37	0		0	0	0	1	2	1	14	0	0	2	2	2	2
49	0		0	0	0	1	2	1	15	0	0	1	1	1	1
43	0		1	0	1	1	2	1	11	0	0	1	2	2	2
45	0		0	0	0	1	2	1	12	0	0	1	1	1	1
46	0		0	0	0	1	1	1	23	0	1	1	2	1	1
47	0		0	0	0	1	2	1	15	0	0	2	1	1	1
39	0		0	0	0	1	2	1	11	0	0	1	1	1	1
46	0		0	0	0	1	2	1	12	0	0	2	2	2	2
42	0		0	0	0	1	2	1	10	0	1	1	2	2	2
35	0		0	0	0	1	2	1	17	0	0	4	1	1	1
35	0		0	0	0	1	2	1	14	1	1	3	2	3	2
30	0		1	0	1	1	2	1	19	0	0	2	1	1	1
30	0		0	0	0	1	2	1	25	0	0	3	2	3	2
50	0		0	0	0	1	1	1	18	1	1	1	2	1	1
34	0		0	0	0	1	2	1	10	0	0	1	1	1	1
30	0		0	0	0	1	2	1	10	0	0	1	1	1	1
23	0		1	1	1	1	1	1	13	0	0	1	2	1	1
49	0		0	0	0	1	2	1	12	0	0	1	1	1	1
47	0		1	0	1	1	2	1	14	0	0	2	2	2	2
40	0		0	0	0	1	2	1	18	1	0	2	2	2	2
47	0		0	0	0	1	1	1	16	0	0	1	2	1	1
48	0		1	1	1	1	2	1	20	0	0	3	1	2	2
38	0		0	0	0	1	2	1	10	0	0	2	1	1	1
39	0		0	0	0	1	1	1	11	0	0	1	1	0	1
50	0		0	0	0	1	2	1	12	0	0	3	1	2	2
32	0		0	1	1	1	2	1	10	0	0	1	1	1	1
44	0		0	0	0	1	1	1	16	0	0	1	2	1	1
35	0		0	0	0	1	2	1	16	0	0	4	2	2	2
44	0		1	1	1	1	2	1	13	0	0	1	2	2	2
38	0		0	0	0	1	2	1	13	0	0	1	2	2	2
32	0		0	0	0	1	2	1	10	0	0	1	1	1	1
51	0		0	0	0	1	1	1	14	0	0	1	2	1	1
33	0		0	0	0	1	2	1	14	0	0	1	2	2	2
41	0		0	0	0	1	2	1	10	0	0	2	1	1	1
48	0		0	0	0	1	2	1	24	0	0	2	1	1	1
43	0		0	0	0	1	2	1	10	0	0	4	1	1	1
38	0		1	0	1	1	2	1	14	0	0	1	2	2	2
45	0		0	0	0	1	1	1	18	0	0	1	1	0	1
38	0		0	0	0	1	2	1	15	0	0	2	1	1	1
40	0		0	0	0	1	2	1	14	0	0	2	2	2	2
45	0		0	0	0	1	2	1	12	0	0	1	1	1	1
41	0		0	0	0	1	2	1	18	0	0	1	1	1	1
47	0		0	0	0	1	1	1	15	0	0	1	2	1	1
33	0		0	0	0	1	1	1	11	0	0	1	1	0	1
50	0		0	0	0	1	2	3	12	0	0	2	2	2	2
46	0		0	0	0	1	2	1	11	0	1	4	2	2	2
46	0		0	0	0	1	2	1	11	0	1	3	2	3	2
44	0		0	0	0	1	1	1	17	0	0	1	1	0	1
40	0		0	0	0	1	2	1	13	0	1	2	2	2	2
47	0		0	0	0	1	1	1	13	0	0	2	2	1	1
37	0		0	0	0	1	1	1	13	0	0	3	1	1	1
28	0		0	1	1	1	2	1	15	0	0	3	2	3	2
43	0		1	0	1	1	2	1	14	0	0	4	2	2	2
48	0		0	0	0	1	1	1	16	0	0	2	2	1	1
41	0		0	0	0	1	2	1	23	0	0	2	2	2	2
34	0		1	1	1	1	2	1	11	0	0	1	1	1	1
40	0		0	0	0	1	2	1	10	0	0	2	1	1	1
46	0		0	0	0	1	2	1	13	0	0	2	1	1	1
40	0		0	0	0	1	1	1	22	0	0	1	2	1	1
40	0		0	0	0	1	1	1	20	0	0	2	2	1	1
36	0		0	0	0	1	1	1	24	0	0	3	2	2	2
51	0		0	0	0	1	1	1	15	1	0	1	1	0	1
45	0		0	0	0	1	2	1	15	0	0	1	2	2	2
47	0		0	0	0	1	2	1	15	0	1	2	2	2	2
48	0		0	0	0	1	2	1	16	0	0	4	1	1	1
34	0		0	0	0	1	2	1	12	0	1	3	2	3	2
42	0		0	0	0	1	2	1	13	0	0	2	2	2	2
49	0		0	0	0	1	1	1	10	1	0	1	2	1	1
50	0		0	0	0	1	2	1	16	0	0	1	1	1	1
32	0		0	1	1	1	1	1	11	0	0	1	2	1	1
38	0		0	0	0	1	2	1	14	0	0	4	2	2	2
46	0		0	0	0	1	2	1	12	0	0	1	1	1	1
35	0		0	0	0	1	1	1	15	0	0	1	1	0	1
37	0		0	0	0	1	2	1	17	0	0	1	1	1	1
32	0		0	0	0	1	1	1	11	0	0	1	1	0	1
60	0		0	0	0	1	2	1	11	0	0	1	2	2	2
34	0		0	0	0	1	2	1	12	0	0	1	2	2	2
68	0		0	0	0	1	1	1	28	0	0	1	2	1	1
45	0		0	0	0	1	2	1	10	0	0	1	1	1	1
42	0		0	0	0	1	2	1	11	0	0	4	2	2	2
46	0		0	0	0	1	1	1	10	0	0	4	2	1	1
47	0		1	0	1	1	1	1	20	0	0	3	1	1	1
46	0		0	0	0	1	2	1	16	0	0	1	1	1	1
49	0		0	0	0	1	2	1	14	0	0	1	1	1	1
34	0		0	0	0	1	1	1	10	0	0	2	1	0	1
49	0		0	0	0	1	1	1	10	0	0	4	1	0	1
33	0		0	1	1	1	2	1	26	0	0	2	2	2	2
32	0		0	0	0	1	1	1	28	0	0	2	2	1	1
32	0		0	0	0	1	2	1	18	0	0	2	1	1	1
39	0		1	1	1	1	2	1	14	0	0	1	2	2	2
31	0		0	0	0	1	1	1	15	0	0	1	2	1	1
51	0		0	0	0	1	2	1	10	0	0	2	1	1	1
46	0		0	0	0	1	2	1	17	0	0	4	2	2	2
43	0		0	0	0	1	2	1	16	0	0	2	2	2	2
43	0		0	0	0	1	2	1	18	0	0	1	2	2	2
38	0		0	0	0	1	1	1	15	0	0	1	2	1	1
49	0		0	0	0	1	1	1	13	0	0	1	2	1	1
44	0		0	0	0	1	1	1	17	0	0	2	2	1	1
45	0		0	0	0	1	1	1	20	0	0	1	1	0	1
47	0		0	0	0	1	1	1	20	0	0	1	1	0	1
32	0		0	0	0	1	2	1	12	0	1	2	2	2	2
29	0		0	0	0	1	1	1	15	0	0	1	2	1	1
49	0		0	0	0	1	1	1	10	1	0	1	2	1	1
43	0		0	0	0	1	2	1	10	0	0	1	1	1	1
32	0		1	0	1	1	2	1	13	0	0	1	2	2	2
45	0		0	0	0	1	1	1	11	0	0	2	1	0	1
32	0		0	0	0	1	2	1	13	0	1	4	1	1	1
39	0		0	0	0	1	2	1	12	0	0	4	1	1	1
44	0		0	0	0	1	2	1	16	0	0	1	2	2	2
50	0		0	0	0	1	2	1	16	0	0	3	2	3	2
50	0		0	0	0	1	2	1	18	0	0	2	2	2	2
39	0		0	0	0	1	2	1	14	0	0	1	2	2	2
32	0		0	0	0	1	2	1	13	0	1	3	1	2	2
47	0		0	0	0	1	1	1	18	0	0	2	2	1	1
45	0		1	1	1	1	2	1	13	0	0	1	2	2	2
43	0		0	1	1	1	1	1	13	0	0	2	1	0	1
45	0		0	0	0	1	1	1	20	0	0	4	1	0	1
31	0		0	0	0	1	1	1	11	0	0	1	2	1	1
49	0		0	0	0	1	1	1	12	0	0	1	2	1	1
41	0		0	0	0	1	2	1	12	0	0	2	2	2	2
41	0		0	0	0	1	2	1	13	0	1	1	2	2	2
41	0		0	0	0	1	2	1	13	0	1	2	2	2	2
50	0		0	0	0	1	1	1	15	0	0	3	2	2	2
46	0		0	0	0	1	1	1	11	0	0	1	2	1	1
48	0		0	1	1	1	2	1	10	0	0	4	1	1	1
43	0		0	0	0	1	1	1	10	0	0	3	1	1	1
38	0		0	0	0	1	1	1	27	0	0	1	1	0	1
43	0		0	0	0	1	2	1	14	0	1	1	2	2	2
43	0		0	0	0	1	2	1	10	0	1	2	2	2	2
50	0		0	0	0	1	2	1	13	0	0	1	1	1	1
44	0		0	0	0	1	2	1	12	0	0	1	1	1	1
38	0		0	0	0	1	1	1	13	0	0	1	1	0	1
44	0		0	0	0	1	2	1	10	0	1	1	2	2	2
35	0		1	1	1	1	2	1	16	0	0	1	1	1	1
34	0		0	0	0	1	1	1	14	0	0	4	1	0	1
49	0		1	0	1	1	2	1	10	0	0	1	2	2	2
36	0		0	1	1	1	2	1	15	0	0	2	1	1	1
50	0		0	1	1	1	2	1	13	0	1	1	1	1	1
48	0		0	1	1	1	2	1	14	0	0	2	2	2	2
28	0		1	0	1	1	2	1	11	0	0	2	2	2	2
39	0		0	0	0	1	2	1	12	0	1	1	2	2	2
48	0		0	0	0	1	2	1	11	0	1	2	2	2	2
48	0		0	0	0	1	2	1	11	0	1	2	1	1	1
31	0		0	0	0	1	2	1	10	0	1	3	1	2	2
25	0		0	0	0	1	2	1	12	0	1	3	2	3	2
40	0		0	0	0	1	1	1	14	0	0	1	1	0	1
47	0		0	0	0	1	2	1	10	1	1	1	1	1	1
41	1	1	0	1	1	1	2	1	21	0	0	4	1	1	1
39	1	1	0	1	1	1	2	1	11	0	0	4	1	1	1
39	1	1	0	1	1	1	2	1	28	0	0	2	2	2	2
50	1	1	0	1	1	1	2	1	16	0	0	4	1	1	1
47	1	1	0	1	1	1	1	1	24	0	0	3	1	1	1
29	1	1	0	1	1	1	2	1	11	0	0	1	2	2	2
82	1	1	0	1	1	1	1	1	13	0	0	1	2	1	1
44	1	1	0	1	1	1	1	1	16	0	0	3	1	1	1
33	1	1	0	1	1	1	1	1	16	0	0	2	1	0	1
47	1	1	0	1	1	1	1	1	15	0	0	1	1	0	1
43	1	1	0	1	1	1	2	1	20	0	0	2	2	2	2
30	1	1	0	1	1	1	2	1	19	0	1	2	2	2	2
50	1	1	0	1	1	1	2	3	11	0	1	2	2	2	2
52	1	1	0	1	1	1	2	1	20	0	0	3	2	3	2
36	1	1	0	1	1	1	2	1	12	0	0	2	1	1	1
35	1	1	1	1	1	1	2	1	10	0	0	2	2	2	2
43	1	1	0	1	1	1	2	1	16	0	0	3	1	2	2
44	1	1	0	1	1	1	2	1	19	0	0	1	2	2	2
32	1	1	0	1	1	1	2	1	23	0	0	4	2	2	2
51	1	1	0	1	1	1	2	1	21	0	0	2	1	1	1
59	1	1	1	1	1	1	2	1	28	0	0	1	2	2	2
34	1	1	1	1	1	1	1	1	16	0	0	1	2	1	1
43	1	1	1	1	1	1	2	1	13	0	0	2	1	1	1
51	1	1	0	1	1	1	1	1	10	0	1	3	2	2	2
53	1	1	1	1	1	1	2	1	31	0	0	4	2	2	2
31	1	1	0	1	1	1	2	1	23	0	0	2	1	1	1
37	1	1	0	1	1	1	2	1	14	0	0	4	2	2	2
50	1	1	0	1	1	1	2	1	17	0	0	2	1	1	1
56	1	1	1	1	1	1	2	1	13	0	0	3	2	3	2
33	1	1	0	1	1	1	1	1	14	0	0	3	2	2	2
37	1	1	0	1	1	1	2	1	10	0	0	1	2	2	2
40	1	1	0	1	1	1	2	1	11	0	0	2	1	1	1
43	1	1	0	1	1	1	2	1	12	0	1	4	2	2	2
36	1	1	0	1	1	1	2	1	14	0	0	1	2	2	2
37	1	1	1	1	1	1	1	1	20	0	0	2	2	1	1
31	1	1	0	1	1	1	2	1	11	0	0	1	2	2	2
36	1	1	0	1	1	1	2	1	15	0	0	2	1	1	1
38	1	1	1	1	1	1	1	1	11	0	0	4	1	0	1
43	1	1	0	1	1	1	2	1	25	0	0	3	1	2	2
33	1	1	1	1	1	1	2	1	17	0	0	1	2	2	2
35	1	1	0	1	1	1	2	1	20	0	0	4	2	2	2
50	1	1	1	1	1	1	2	1	14	0	0	3	1	2	2
48	1	1	1	1	1	1	2	1	11	0	0	1	2	2	2
23	1	1	0	1	1	1	2	1	17	0	0	4	1	1	1
30	1	1	1	1	1	1	2	1	13	0	0	1	2	2	2
50	1	1	0	1	1	1	2	1	15	0	0	3	2	3	2
43	1	1	0	1	1	1	1	1	18	0	0	1	1	0	1
47	1	1	0	1	1	1	2	1	13	0	1	1	2	2	2
51	1	1	0	1	1	1	1	1	10	0	0	1	1	0	1
32	1	1	1	1	1	1	1	1	11	0	0	4	1	0	1
37	1	1	1	1	1	1	2	1	11	0	0	3	2	3	2
48	1	1	1	1	1	1	2	1	14	0	0	1	2	2	2
38	1	1	1	1	1	1	2	1	11	0	0	1	2	2	2
37	1	1	1	1	1	1	1	1	18	0	0	4	1	0	1
36	1	1	0	1	1	1	2	1	10	0	1	4	2	2	2
49	1	1	1	1	1	1	2	1	18	0	0	2	2	2	2
45	1	1	0	1	1	1	2	1	12	0	1	4	2	2	2
38	1	1	0	1	1	1	2	1	15	0	1	2	2	2	2
38	1	1	0	1	1	1	1	1	15	0	1	1	2	1	1
51	1	1	0	1	1	1	2	1	10	0	1	1	2	2	2
49	1	2	0	0	0	1	2	1	14	0	0	1	1	1	1
60	0		0	0	0	2	2	1	17	0	0	3	2	3	2
59	0		0	0	0	2	1	1	13	0	0	4	1	0	1
61	0		0	0	0	2	2	1	15	0	0	1	1	1	1
55	0		0	0	0	2	2	1	22	0	0	3	2	3	2
57	0		0	0	0	2	2	1	16	0	0	3	2	3	2
62	0		0	0	0	2	1	1	20	0	0	1	2	1	1
57	0		0	0	0	2	1	1	14	1	0	2	2	1	1
75	0		0	0	0	2	2	1	17	0	0	1	2	2	2
65	0		0	0	0	2	1	1	17	0	0	1	2	1	1
60	0		0	0	0	2	1	1	15	0	0	1	1	0	1
62	0		0	0	0	2	2	1	16	0	0	4	1	1	1
63	0		0	0	0	2	2	1	11	0	0	2	1	1	1
58	0		0	0	0	2	2	1	11	0	0	1	2	2	2
67	0		0	0	0	2	1	1	10	0	0	1	1	0	1
50	0		0	0	0	2	2	1	13	0	0	4	1	1	1
67	0		0	0	0	2	2	1	12	0	0	2	1	1	1
53	0		0	0	0	2	1	1	16	0	0	1	2	1	1
55	0		0	0	0	2	2	1	31	1	0	3	1	2	2
55	0		0	0	0	2	2	1	19	0	0	3	2	3	2
65	0		0	0	0	2	1	1	30	0	0	1	2	1	1
52	0		0	0	0	2	2	1	11	0	0	1	2	2	2
51	0		0	0	0	2	2	1	12	0	1	1	2	2	2
69	0		0	0	0	2	1	1	12	0	0	1	1	0	1
65	0		0	0	0	2	2	1	12	0	0	1	2	2	2
72	0		0	0	0	2	2	1	17	0	1	1	2	2	2
52	0		0	0	0	2	2	3	17	0	0	3	1	2	2
58	0		0	0	0	2	1	1	20	0	0	1	1	0	1
58	0		0	0	0	2	2	1	19	0	0	4	2	2	2
49	0		0	0	0	2	2	1	27	0	0	1	2	2	2
60	0		0	0	0	2	1	1	13	0	0	1	2	1	1
50	0		1	0	1	2	2	1	29	0	0	3	2	3	2
51	0		0	0	0	2	1	1	12	0	0	4	1	0	1
49	0		0	0	0	2	2	1	10	1	0	1	2	2	2
70	0		0	0	0	2	1	1	10	0	0	1	1	0	1
65	0		1	1	1	2	2	1	11	0	0	2	2	2	2
66	0		0	0	0	2	1	1	17	0	0	3	1	1	1
48	0		0	0	0	2	2	1	10	0	0	2	2	2	2
65	0		0	0	0	2	1	1	15	0	0	2	1	0	1
58	0		0	0	0	2	2	1	12	1	1	2	1	1	1
64	0		0	0	0	2	1	1	17	0	0	1	1	0	1
63	0		0	0	0	2	2	1	13	0	0	4	1	1	1
73	0		0	0	0	2	2	1	15	0	0	1	1	1	1
39	0		0	0	0	2	2	1	38	0	0	1	1	1	1
67	0		0	0	0	2	2	1	20	0	0	3	1	2	2
77	0		0	0	0	2	2	1	17	0	0	1	1	1	1
52	0		0	0	0	2	2	1	18	0	0	1	2	2	2
68	1		1	1	1	2	2	1	19	0	0	1	2	2	2
53	0		0	0	0	2	1	1	10	0	0	1	1	0	1
53	0		0	0	0	2	1	1	15	0	0	1	1	0	1
57	0		0	0	0	2	2	1	16	0	0	1	2	2	2
70	0		0	0	0	2	1	1	14	0	0	4	2	1	1
56	0		0	0	0	2	1	1	25	0	0	3	1	1	1
53	0		0	0	0	2	2	1	37	0	0	2	2	2	2
55	0		0	0	0	2	1	1	13	0	0	1	1	0	1
81	0		0	0	0	2	1	1	12	0	0	1	2	1	1
71	0		0	0	0	2	1	1	31	0	0	1	2	1	1
47	0		0	0	0	2	1	1	18	0	0	1	1	0	1
50	0		0	0	0	2	1	1	15	0	0	1	1	0	1
52	0		0	0	0	2	2	1	30	0	0	1	2	2	2
52	0		0	0	0	2	2	1	14	0	0	1	1	1	1
59	0		0	0	0	2	1	1	13	0	0	1	2	1	1
64	0		0	0	0	2	1	1	12	0	0	1	2	1	1
63	0		0	0	0	2	2	1	15	0	0	1	2	2	2
76	0		0	0	0	2	1	1	13	0	0	4	2	1	1
51	0		0	0	0	2	2	1	10	0	0	1	2	2	2
50	0		0	0	0	2	2	1	10	0	0	1	1	1	1
61	0		0	0	0	2	2	1	10	0	0	3	2	3	2
54	0		0	0	0	2	2	1	12	0	0	1	1	1	1
64	0		0	0	0	2	1	1	17	0	0	1	1	0	1
71	0		0	0	0	2	1	1	11	0	0	4	1	0	1
50	0		0	1	1	2	2	1	19	0	0	1	1	1	1
50	0		0	0	0	2	2	1	16	0	0	1	2	2	2
59	0		0	0	0	2	1	1	17	0	0	1	1	0	1
53	0		0	0	0	2	1	1	17	0	0	3	1	1	1
60	0		0	0	0	2	2	1	16	0	0	3	1	2	2
60	0		0	0	0	2	1	1	16	0	0	1	1	0	1
51	0		0	0	0	2	2	1	16	0	0	4	1	1	1
49	0		0	0	0	2	2	1	14	0	0	2	2	2	2
58	0		0	0	0	2	2	1	10	0	0	4	1	1	1
52	0		0	0	0	2	1	1	13	0	0	4	1	0	1
56	0		0	0	0	2	1	1	13	0	0	1	1	0	1
53	0		0	0	0	2	2	1	20	0	0	3	1	2	2
74	0		0	0	0	2	1	1	23	0	0	1	1	0	1
53	0		0	0	0	2	1	1	13	0	0	1	2	1	1
56	0		0	0	0	2	1	1	13	0	0	3	1	1	1
58	0		0	0	0	2	1	1	18	0	0	1	1	0	1
56	0		0	0	0	2	2	1	16	0	0	4	1	1	1
63	0		0	0	0	2	2	1	10	0	0	1	1	1	1
52	0		0	0	0	2	2	1	10	0	0	4	2	2	2
57	0		0	0	0	2	2	1	10	0	0	4	2	2	2
56	0		0	0	0	2	2	1	10	0	1	2	2	2	2
55	0		0	0	0	2	2	1	17	0	0	1	1	1	1
55	0		0	0	0	2	2	1	20	0	0	1	1	1	1
53	0		0	0	0	2	2	1	17	0	0	1	2	2	2
53	0		0	0	0	2	1	1	24	0	0	3	2	2	2
55	0		0	0	0	2	2	1	27	0	0	1	1	1	1
52	0		0	0	0	2	1	1	15	0	0	1	2	1	1
61	0		0	0	0	2	2	1	17	0	0	1	1	1	1
51	0		0	0	0	2	2	1	12	0	0	3	1	2	2
54	0		0	0	0	2	1	1	15	0	0	2	1	0	1
64	0		0	0	0	2	2	1	10	0	0	1	2	2	2
63	0		0	0	0	2	2	1	15	0	0	1	1	1	1
55	0		0	0	0	2	2	1	22	0	0	4	2	2	2
48	0		0	0	0	2	1	1	10	0	0	3	1	1	1
50	0		0	0	0	2	1	1	12	0	0	2	1	0	1
59	0		0	0	0	2	2	1	10	0	0	1	2	2	2
62	0		1	1	1	2	1	3	11	0	0	2	1	0	1
53	0		0	0	0	2	2	1	14	0	0	1	2	2	2
51	0		0	0	0	2	2	1	14	0	0	3	2	3	2
54	0		0	0	0	2	2	1	14	0	0	1	1	1	1
52	0		0	0	0	2	2	1	13	0	0	3	1	2	2
47	0		0	0	0	2	2	1	23	0	0	1	1	1	1
64	0		0	0	0	2	2	1	12	0	0	1	1	1	1
55	0		0	0	0	2	2	1	20	0	0	1	2	2	2
71	0		0	0	0	2	2	1	12	0	0	1	1	1	1
72	0		0	0	0	2	2	1	21	0	0	1	2	2	2
56	0		1	0	1	2	2	1	16	0	0	4	2	2	2
51	0		1	1	1	2	2	1	12	0	0	2	2	2	2
56	0		0	0	0	2	2	1	11	0	0	3	1	2	2
65	0		0	0	0	2	1	1	10	0	0	3	1	1	1
66	0		0	0	0	2	2	1	10	0	0	1	1	1	1
66	0		0	0	0	2	1	1	10	0	0	1	1	0	1
78	0		0	0	0	2	2	1	16	0	0	1	1	1	1
61	0		0	0	0	2	2	1	11	0	0	2	2	2	2
58	0		1	0	1	2	2	1	15	0	0	3	1	2	2
63	0		0	0	0	2	2	1	14	0	0	1	2	2	2
54	0		0	0	0	2	2	1	20	0	0	2	2	2	2
51	0		0	0	0	2	2	1	23	0	1	2	2	2	2
53	0		0	0	0	2	2	1	18	0	0	2	1	1	1
55	0		0	0	0	2	2	1	16	0	0	3	2	3	2
71	0		0	0	0	2	2	1	10	0	0	1	1	1	1
69	0		0	0	0	2	2	1	10	0	0	1	1	1	1
55	0		0	0	0	2	2	1	10	0	0	1	2	2	2
53	0		0	0	0	2	2	1	16	0	0	2	2	2	2
59	0		0	1	1	2	2	1	15	0	0	3	2	3	2
61	0		0	0	0	2	1	1	14	0	0	3	2	2	2
56	0		1	0	1	2	2	1	14	0	0	4	2	2	2
48	0		0	1	1	2	2	1	11	0	0	1	1	1	1
70	0		0	0	0	2	2	1	12	1	0	1	1	1	1
54	0		0	0	0	2	1	1	13	0	0	1	2	1	1
53	0		0	0	0	2	2	1	10	0	0	2	2	2	2
55	0		0	0	0	2	1	1	16	0	0	2	1	0	1
51	0		1	0	1	2	2	1	16	0	0	3	1	2	2
53	0		0	0	0	2	2	1	11	0	0	3	2	3	2
64	0		0	0	0	2	2	1	17	0	0	3	1	2	2
68	0		0	0	0	2	1	1	10	0	0	1	1	0	1
48	0		0	1	1	2	2	1	10	1	1	1	1	1	1
51	0		0	0	0	2	2	1	16	0	0	1	2	2	2
55	0		0	0	0	2	2	1	10	0	0	2	1	1	1
55	0		0	0	0	2	1	1	12	0	0	4	1	0	1
55	0		0	0	0	2	2	1	15	0	0	3	2	3	2
64	0		0	0	0	2	2	1	11	0	0	4	1	1	1
64	0		0	0	0	2	2	1	10	0	0	2	1	1	1
70	0		0	0	0	2	2	1	10	0	0	1	2	2	2
54	0		0	1	1	2	2	1	11	0	0	1	1	1	1
73	0		0	0	0	2	2	1	16	0	0	4	2	2	2
61	0		0	0	0	2	1	1	17	1	0	1	2	1	1
70	0		0	0	0	2	2	1	10	0	0	1	2	2	2
67	0		0	0	0	2	1	1	17	0	0	4	1	0	1
57	0		0	0	0	2	1	1	13	0	0	1	1	0	1
58	0		0	0	0	2	2	1	20	0	0	1	2	2	2
57	0		0	0	0	2	2	1	19	0	0	3	1	2	2
58	0		1	0	1	2	1	1	20	0	0	4	2	1	1
44	0		0	0	0	2	1	1	16	1	0	1	2	1	1
51	0		0	0	0	2	1	1	11	0	0	1	1	0	1
55	0		0	0	0	2	2	1	13	0	0	2	2	2	2
53	0		0	0	0	2	2	1	10	0	0	2	1	1	1
51	0		0	0	0	2	2	1	14	0	0	1	2	2	2
61	0		0	0	0	2	2	1	10	0	0	1	1	1	1
57	0		0	0	0	2	2	1	11	0	0	2	1	1	1
54	0		0	0	0	2	2	1	10	0	0	2	2	2	2
63	0		0	0	0	2	1	1	11	0	0	2	1	0	1
64	0		0	0	0	2	1	1	10	0	1	4	2	1	1
54	0		0	0	0	2	2	1	11	0	0	2	1	1	1
66	0		0	0	0	2	1	1	13	0	0	1	1	0	1
56	0		0	1	1	2	1	1	29	0	0	1	1	0	1
58	0		0	1	1	2	2	1	10	0	0	1	1	1	1
51	0		0	0	0	2	2	1	12	0	0	1	2	2	2
53	0		0	0	0	2	1	1	18	0	0	1	2	1	1
54	0		0	1	1	2	2	1	16	0	0	3	1	2	2
49	0		0	0	0	2	2	1	15	0	0	4	1	1	1
70	0		0	0	0	2	2	1	14	0	0	1	1	1	1
70	0		0	0	0	2	1	1	12	0	0	1	1	0	1
54	0		0	0	0	2	2	1	24	0	1	3	2	3	2
70	0		0	0	0	2	1	1	31	0	0	1	1	0	1
71	0		0	0	0	2	1	1	10	0	0	1	1	0	1
52	0		0	0	0	2	2	1	12	0	0	1	2	2	2
52	0		0	0	0	2	2	1	12	0	1	4	1	1	1
52	0		0	0	0	2	2	1	12	0	1	3	1	2	2
52	0		0	0	0	2	1	1	19	0	1	1	2	1	1
52	0		0	0	0	2	1	1	14	0	0	2	2	1	1
55	0		0	0	0	2	2	1	35	1	0	2	2	2	2
66	0		0	0	0	2	2	1	12	0	0	4	2	2	2
60	0		1	0	1	2	1	1	10	0	0	1	1	0	1
57	0		0	0	0	2	2	1	16	0	0	1	1	1	1
64	0		0	0	0	2	1	1	14	0	0	2	1	0	1
62	0		0	0	0	2	2	1	12	0	0	4	1	1	1
69	0		0	0	0	2	2	1	15	0	0	4	2	2	2
64	0		0	0	0	2	2	1	13	0	0	1	1	1	1
62	0		0	0	0	2	1	1	14	0	0	1	2	1	1
45	0		0	0	0	2	2	1	12	0	0	4	2	2	2
65	0		0	0	0	2	2	1	13	0	0	4	1	1	1
47	0		0	0	0	2	2	1	20	0	0	1	2	2	2
55	0		1	1	1	2	2	1	12	1	0	3	1	2	2
48	0		0	0	0	2	1	1	13	0	0	1	1	0	1
53	0		0	0	0	2	1	1	13	0	0	1	2	1	1
60	0		0	0	0	2	2	1	27	0	0	1	1	1	1
52	0		0	0	0	2	2	1	10	0	1	2	1	1	1
52	1	1	0	1	1	2	2	1	13	0	0	1	2	2	2
78	1	1	0	1	1	2	2	1	16	0	0	2	1	1	1
55	1	1	1	1	1	2	2	1	15	0	0	3	2	3	2
72	1	1	0	1	1	2	2	1	13	0	0	4	1	1	1
58	1	1	1	1	1	2	2	1	11	0	0	4	2	2	2
50	1	1	1	1	1	2	2	1	16	0	0	3	1	2	2
74	1	1	1	1	1	2	2	1	10	0	0	4	2	2	2
61	1	1	0	1	1	2	2	1	13	0	0	1	1	1	1
76	1	1	0	1	1	2	1	1	10	0	0	1	1	0	1
57	1	1	0	1	1	2	2	1	18	0	0	2	2	2	2
52	1	1	0	1	1	2	2	1	10	0	0	1	2	2	2
61	1	1	0	1	1	2	1	1	13	0	0	1	1	0	1
65	1	1	0	1	1	2	2	1	13	0	1	1	2	2	2
54	1	1	0	1	1	2	2	1	15	0	0	1	1	1	1
56	1	1	1	1	1	2	2	1	15	0	0	1	2	2	2
65	1	1	0	1	1	2	2	1	12	0	0	1	1	1	1
56	1	1	1	1	1	2	2	1	15	0	0	1	2	2	2
62	1	1	1	1	1	2	1	1	17	0	0	3	1	1	1
67	1	1	0	1	1	2	1	1	16	0	0	2	1	0	1
54	1	1	0	1	1	2	2	1	17	0	0	1	2	2	2
51	1	1	0	1	1	2	2	1	20	0	0	3	1	2	2
53	1	1	0	1	1	2	2	1	14	0	0	1	1	1	1
53	1	1	0	1	1	2	2	1	14	0	0	3	2	3	2
74	1	2	0	0	0	2	1	1	14	0	0	3	1	1	1
59	1	2	0	0	1	2	2	1	14	0	0	1	2	2	2
